# Supplementary material for: Integrated value-chain and risk assessment of Pig-Related Zoonoses in Ghana
Source: PLoS One. 2019 Nov 11;14(11):e0224918. doi: 10.1371/journal.pone.0224918 (PMC6844477; doi:10.1371/journal.pone.0224918)
Supplement: S1 Appendix — (XLSX) [file pone.0224918.s001.xlsx]

## Sheet: Humans Greater Accra
LAB ID	SEX	AGE (YEARS)	LOCATION	MUNICIPALITY	DATE OF COLLECTION	Value-Chain Position	TAENIA ODS (CUT-OFFs 0.88, 1.105, 0.754)	Taenia INTERPRETATION	HEV ODS (CUT-OFF =0.460)	HEV Interpretation	TRICHINELLA ODS (CUT-OFFs 0.98, 0.962)	Trichinella INTERPRETATION
PS1	Female	45	Mallam	Ga South	26th February 2018	Pork Seller	0.522	0	0.062	0	0.535	Negative
PS2	Female	33	Mallam	Ga South	26th February 2018	Pork Seller	0.494	0	0.083	0	0.26	Negative
PS3	Male	36	Mallam	Ga South	26th February 2018	Pork Seller	0.62	0	0.079	0	0.362	Negative
PS4	Female	43	Mallam	Ga South	26th February 2018	Pork Seller	0.115	0	0.081	0	0.222	Negative
PS5	Female	42	Mallam	Ga South	26th February 2018	Pork Seller	0.381	0	0.056	0	0.209	Negative
PS6	Female	34	Mallam	Ga South	26th February 2018	Pork Seller	0.13	0	0.058	0	0.144	Negative
PS7	Female	43	Mallam	Ga South	26th February 2018	Pork Seller	0.273	0	0.063	0	0.236	Negative
PS8	Female	36	Mallam	Ga South	26th February 2018	Pork Seller	0.877	0	2.972	1	0.23	Negative
PS9	Female	38	Mallam	Ga South	26th February 2018	Pork Seller	0.251	0	0.059	0	0.351	Negative
PS10	Female	26	Osu	LADMA	14th March 2018	Pork Seller	0.234	0	OUT	1	0.279	Negative
PS11	Female	30	Osu	LADMA	14th March 2018	Pork Seller	0.449	0	0.085	0	0.391	Negative
PS12	Female	45	Osu	LADMA	14th March 2018	Pork Seller	0.129	0	0.081	0	0.191	Negative
PS13	Female	34	Osu	LADMA	14th March 2018	Pork Seller	0.126	0	0.53	1	0.312	Negative
PS14	Female	38	Osu	LADMA	14th March 2018	Pork Seller	0.239	0	0.054	0	0.211	Negative
PS15	Female	33	Osu	LADMA	14th March 2018	Pork Seller	0.16	0	0.062	0	0.275	Negative
PS16	Female	44	Osu	LADMA	14th March 2018	Pork Seller	0.06	0	0.063	0	0.253	Negative
PS17	Female	54	Osu	LADMA	14th March 2018	Pork Seller	0.21	0	0.062	0	0.298	Negative
PS18	Female	57	Osu	LADMA	14th March 2018	Pork Seller	0.174	0	0.094	0	0.35	Negative
PS19	Female	40	Osu	LADMA	14th March 2018	Pork Seller	0.17	0	OUT	1	0.176	Negative
PS20	Female	32	Osu	LADMA	14th March 2018	Pork Seller	0.15	0	0.131	0	0.13	Negative
PS21	Female	37	Osu	LADMA	14th March 2018	Pork Seller	0.28	0	1.852	1	0.17	Negative
BU01	Male	40	Osu	LADMA	14th March 2018	Butcher	0.401	0	0.057	0	0.223	Negative
BU02	Male	33	Osu	LADMA	14th March 2018	Butcher	0.19	0	0.362	0	0.198	Negative
BU03	Male	26	Osu	LADMA	14th March 2018	Butcher	0.601	0	0.059	0	0.337	Negative
Gb1 F	Male	42	Gbawe	Ga South	16th January 2018	Farmer	0.176	0	0.369	0	0.148	Negative
Gb2F	Male	57	Gbawe	Ga South	16th January 2018	Farmer	0.344	0	OUT	1	0.865	Negative
Gb3F	Male	26	Gbawe	Ga South	16th January 2018	Farmer	0.332	0	0.086	0	0.493	Negative
Gb4F	Male	44	Gbawe	Ga South	16th January 2018	Farmer
Gb5F	Male	35	Gbawe	Ga South	16th January 2018	Farmer
Gb6F	Male	43	Gbawe	Ga South	16th January 2018	Farmer	0.378	0	0.269	0	0.181	Negative
Gb7F	Male	54	Gbawe	Ga South	16th January 2018	Farmer	0.309	0	OUT	1	0.13	Negative
Gb8F	Male	42	Gbawe	Ga South	16th January 2018	Farmer	0.228	0	OUT	1	0.216	Negative
Gb9F	Male	62	Gbawe	Ga South	16th January 2018	Farmer	0.459	0	1.818	1	0.26	Negative
Gb10F	Male	35	Gbawe	Ga South	16th January 2018	Farmer	0.233	0	OUT	1	0.21	Negative
Gb11F	Male	37	Gbawe	Ga South	16th January 2018	Farmer	0.322	0	OUT	1	0.478	Negative
Gb12B	Male	34	Gbawe	Ga South	16th January 2018	Butcher	0.459	0			0.654	Negative
Gb13B	Male	26	Gbawe	Ga South	16th January 2018	Butcher	0.206	0			0.34	Negative
Gb14B	Male	26	Gbawe	Ga South	16th January 2018	Butcher	0.335	0	0.052	0	0.166	Negative
Gb15B	Male	45	Gbawe	Ga South	16th January 2018	Butcher	0.929	1	0.062	0	0.25	Negative
Gb16B	Male	57	Gbawe	Ga South	16th January 2018	butcher	0.707	0	0.06	0	0.167	Negative
Gb17B	Female	46	Gbawe	Ga South	16th January 2018	Butcher	0.152	0			0.132	Negative
Gb18B	Male	48	Gbawe	Ga South	16th January 2018	Butcher	0.247	0	0.056	0	0.203	Negative
Gb19B	Female	47	Gbawe	Ga South	16th January 2018	Butcher	0.32	0	OUT	1	0.152	Negative
Gb20F	Male	35	Gbawe	Ga South	16th January 2018	Farmer	0.238	0	0.059	0	0.166	Negative
Gb21B	Male	19	Gbawe	Ga South	16th January 2018	Butcher	0.57	0	0.094	0	0.174	Negative
Gb22F	Male	29	Gbawe	Ga South	16th January 2018	Farmer	0.278	0	1.103	1	0.251	Negative
Gb23F	Male	57	Gbawe	Ga South	16th January 2018	Farmer	0.315	0	0.067	0	0.184	Negative
Gb24F	Male	48	Gbawe	Ga South	16th January 2018	Farmer	0.216	0	OUT	1	0.128	Negative
Gb25B	Male	33	Gbawe	Ga South	16th January 2018	Butcher	0.291	0	0.064	0	0.106	Negative
Gb26F	Male	44	Gbawe	Ga South	16th January 2018	Farmer	0.168	0	OUT	1	0.124	Negative
Ch1F	Male	28	Chemunaa	AMA	17th January 2018	Farmer	0.218	0	1.573	1	0.125	Negative
Sh1F	Male	34	Chemunaa	AMA	17th January 2018	Farmer	0.187	0	2.741	1	0.212	Negative
Ch2F	Male	37	Chemunaa	AMA	17th January 2018	Farmer	0.26	0	OUT	1	0.106	Negative
Sh2F	Male	43	Shiabu	AMA	17th January 2018	Farmer	0.186	0	OUT	1	0.175	Negative
Ch3F	Male	45	Chemunaa	AMA	17th January 2018	Farmer	0.203	0	0.063	0	0.364	Negative
Sh3F	Male	39	Shiabu	AMA	17th January 2018	Farmer	0.312	0	OUT	1	0.151	Negative
Sh4F	Male	36	Shiabu	AMA	17th January 2018	Farmer	0.17	0	0.049	0	0.105	Negative
Sh5F	Male	34	Shiabu	AMA	17th January 2018	Farmer	0.315	0	0.758	1	0.252	Negative
Ch4F	Male	37	Chemunaa	AMA	17th January 2018	Farmer	0.243	0	OUT	1	0.196	Negative
Ch5F	Female	42	Chemunaa	AMA	17th January 2018	Farmer	0.138	0	OUT	1	0.109	Negative
GL1F	Male	58	Glefe	Ga South	17th January 2018	Farmer	0.215	0	OUT	1	0.22	Negative
Ch6F	Male	36	Chemunaa	AMA	17th January 2018	Farmer	0.154	0	OUT	1	0.209	Negative
Ch7F	Male	32	Chemunaa	AMA	17th January 2018	Farmer	0.358	0	0.056	0	0.426	Negative
Ch8F	Male	45	Chemunaa	AMA	17th January 2018	Farmer	0.236	0	0.136	0	0.11	Negative
Sh6F	Female	44	Chemunaa	AMA	17th January 2018	Farmer	0.2	0	0.052	0	0.071	Negative
Ch9F	Male	52	Chemunaa	AMA	17th January 2018	Farmer	0.273	0	0.059	0	0.129	Negative
Ch10F	Male	32	Chemunaa	AMA	17th January 2018	Farmer	0.187	0	0.638	1	0.12	Negative
Sh7F	Male	26	Shiabu	AMA	17th January 2018	Farmer	0.332	0	0.107	0	0.099	Negative
PA1F	Male	41	Pambros	Ga South	17th January 2018	Farmer	0.229	0	0.079	0	0.159	Negative
Sh8F	Male	35	Shiabu	AMA	17th January 2018	Farmer	0.216	0	2.358	1	0.211	Negative
Sh9F	Male	44	Shiabu	AMA	17th January 2018	Farmer	0.199	0	0.087	0	0.249	Negative
Ch11F	Male	28	Chemunaa	AMA	17th January 2018	Farmer	0.229	0	OUT	1	0.139	Negative
GL2F	Male	42	Glefe	AMA	17th January 2018	Farmer	0.189	0	0.076	0	0.19	Negative
BG1F	Male	33	Beach Grove	AMA	17th January 2018	Farmer	0.146	0	OUT	1	0.101	Negative
Ch12F	Male	39	Chemunaa	AMA	17th January 2018	Farmer	0.169	0	OUT	1	0.18	Negative
Ch13F	Male	42	Chemunaa	AMA	17th January 2018	Farmer	0.258	0	OUT	1	0.111	Negative
Ch14F	Male	31	Chemunaa	AMA	17th January 2018	Farmer	0.206	0	OUT	1	0.204	Negative
KG1F	Male	44	Korle Gonno	AMA	18th January 2018	Farmer	0.181	0	OUT	1	0.287	Negative
KG2F	Male	54	Korle Gonno	AMA	18th January 2018	Farmer	0.226	0	0.056	0	0.082	Negative
JT1F	Male	59	James Town	AMA	18th January 2018	Farmer	0.213	0	1.788	1	0.095	Negative
JT2F	Male	60	James Town	AMA	18th January 2018	Farmer	0.295	0	0.186	0	0.17	Negative
KG3F	Male	46	Korle Gonno	AMA	18th January 2018	Farmer	0.211	0	0.071	0	0.077	Negative
KG4F	Male	63	Korle Gonno	AMA	18th January 2018	Farmer	0.221	0	1.682	1	0.093	Negative
KG5F	Male	41	Korle Gonno	AMA	18th January 2018	Farmer	0.37	0	1.589	1	0.117	Negative
KG6F	Male	55	Korle Gonno	AMA	18th January 2018	Farmer	0.168	0	0.124	0	0.085	Negative
KG7F	Male	45	Korle Gonno	AMA	18th January 2018	Farmer	0.196	0	0.426	0	0.077	Negative
JT3F	Male	49	James Town	AMA	18th January 2018	Farmer	0.2	0	0.825	1	0.162	Negative
KG8F	Male	36	Korle Gonno	AMA	18th January 2018	Farmer	0.185	0	0.075	0	0.103	Negative
KG9F	Male	48	Korle Gonno	AMA	18th January 2018	Farmer	0.312	0	0.586	1	0.116	Negative
KG10F	Male	40	Korle Gonno	AMA	18th January 2018	Farmer	0.255	0	0.059	0	0.119	Negative
KG11F	Male	42	Korle Gonno	AMA	18th January 2018	Farmer	0.256	0	0.052	0	0.108	Negative
KG12F	Male	42	Korle Gonno	AMA	18th January 2018	Farmer	0.142	0	0.067	0	0.079	Negative
JT4F	Male	42	James Town	AMA	18th January 2018	Farmer	0.138	0	0.072	0	0.089	Negative
KG13F	Male	48	Korle Gonno	AMA	18th January 2018	Farmer	0.216	0	0.062	0	0.116	Negative
KG14F	Male	54	Korle Gonno	AMA	18th January 2018	Farmer	0.29	0	0.053	0	0.101	Negative
JT5F	Male	33	James Town	AMA	18th January 2018	Farmer	0.151	0	0.054	0	0.267	Negative
JT6F	Male	40	James Town	AMA	18th January 2018	Farmer	0.214	0	OUT	1	0.086	Negative
JT7F	Male	44	James Town	AMA	18th January 2018	Farmer	0.054	0	OUT	1	0.096	Negative
KG15F	Male	65	Korle Gonno	AMA	18th January 2018	Farmer	0.175	0	0.062	0	0.146	Negative
TE1F	Male	60	Teshie	LEKMA	18th January 2018	Farmer	0.16	0	0.059	0	0.085	Negative
KG16F	Male	51	Korle Gonno	AMA	18th January 2018	Farmer	0.192	0	1.349	1	0.139	Negative
KG17F	Male	44	Korle Gonno	AMA	18th January 2018	Farmer	0.196	0	1.494	1	0.123	Negative
JT8F	Male	29	James Town	AMA	18th January 2018	Farmer	0.172	0	0.055	0	0.09	Negative
KG18F	Male	46	Korle Gonno	AMA	18th January 2018	Farmer	0.223	0	OUT	1	0.128	Negative
JT9F	Male	56	James Town	AMA	18th January 2018	Farmer	0.202	0	OUT	1	0.177	Negative
KG19F	Male	30	Korle Gonno	AMA	18th January 2018	Farmer	0.363	0	0.072	0	0.335	Negative
TES1F	Male	42	Teshie	LEKMA	30th January 2018	Farmer	0.626	0	OUT	1	0.53	Negative
TES2F	Male	50	Teshie	LEKMA	30th January 2018	Farmer	0.337	0	OUT	1	0.102	Negative
TES3F	Male	24	Teshie	LEKMA	30th January 2018	Farmer	0.285	0	0.054	0	0.265	Negative
TES4F	Male	26	Teshie	LEKMA	30th January 2018	Farmer	0.393	0	0.053	0	0.1	Negative
TES5F	Male	40	Teshie	LEKMA	30th January 2018	Farmer	0.362	0	0.057	0	0.101	Negative
TES6F	Male	50	Teshie	LEKMA	30th January 2018	Farmer	0.275	0	OUT	1	0.137	Negative
TES7F	Male	48	Teshie	LEKMA	30th January 2018	Farmer	0.358	0	0.442	0	0.17	Negative
TES8F	Male	42	Teshie	LEKMA	30th January 2018	Farmer	0.468	0	0.071	0	0.17	Negative
TES9F	Male	34	Teshie	LEKMA	30th January 2018	Farmer	0.884	0	0.059	0	0.164	Negative
TES10F	Male	52	Teshie	LEKMA	30th January 2018	Farmer	0.738	0	0.056	0	0.306	Negative
SH13F	Male	54	Shiabu	AMA	12th February 2018	Farmer	0.641	0	OUT	1	0.597	Negative
CHE40HH	Male	43	Chemunaa	AMA	12th February 2018	Household	1.084	1	OUT	1	0.148	Negative
SH14F	Male	54	Shiabu	AMA	12th February 2018	Farmer	0.207	0	OUT	1	0.424	Negative
CHE41HH	Male	23	Chemunaa	AMA	12th February 2018	Household	0.166	0	0.067	0	0.272	Negative
SH15F	Male	35	Shiabu	AMA	12th February 2018	Farmer	0.136	0	0.057	0	0.229	Negative
SH16F	Male	37	Shiabu	AMA	12th February 2018	Farmer	0.372	0	0.071	0	0.346	Negative
CHE42F	Male	63	Chemunaa	AMA	12th February 2018	Farmer	0.397	0	0.848	1	0.391	Negative
CHE43HH	Male	35	Chemunaa	AMA	12th February 2018	Household	0.285	0	0.075	0	1.352	Positive
CHE44HH	Female	37	Chemunaa	AMA	12th February 2018	Household	0.173	0	1.827	1	0.185	Negative
CHE45HH	Female	36	Chemunaa	AMA	12th February 2018	Household	0.251	0	OUT	1	0.211	Negative
CHE46HH	Female	45	Chemunaa	AMA	12th February 2018	Household	0.1	0	0.076	0	0.347	Negative
CHE47HH	Female	40	Chemunaa	AMA	12th February 2018	Household	0.544	0	0.068	0	0.147	Negative
CHE48HH	Female	43	Chemunaa	AMA	12th February 2018	Household	0.655	0	0.085	0	0.26	Negative
CHE49HH	Male	33	Chemunaa	AMA	12th February 2018	Household	0.161	0	0.073	0	0.083	Negative
CHE50HH	Male	40	Chemunaa	AMA	12th February 2018	Household	0.748	0	0.065	0	0.128	Negative
CHE51HH	Male	24	Chemunaa	AMA	12th February 2018	Household	0.191	0	0.0213	0	0.158	Negative
CHE52HH	Female	36	Chemunaa	AMA	12th February 2018	Household	0.11	0	0.074	0	0.227	Negative
CHE53HH	Female	33	Chemunaa	AMA	12th February 2018	Household	0.2	0	0.062	0	0.157	Negative
CHE54HH	Female	37	Chemunaa	AMA	12th February 2018	Household	0.537	0	0.141	0	0.104	Negative
CHE55HH	Female	41	Chemunaa	AMA	12th February 2018	Household	0.207	0	0.073	0	0.147	Negative
CHE56HH	Female	24	Chemunaa	AMA	12th February 2018	Household	0.228	0	0.058	0	0.17	Negative
CHE57HH	Female	54	Chemunaa	AMA	12th February 2018	Household	0.529	0	0.057	0	0.098	Negative
CHE58HH	Female	42	Chemunaa	AMA	12th February 2018	Household	0.222	0	OUT	1	0.114	Negative
CHE59HH	Female	28	Chemunaa	AMA	12th February 2018	Household	0.169	0	0.132	0	0.421	Negative
CHE60HH	Female	30	Chemunaa	AMA	12th February 2018	Household	0.508	0	0.074	0	0.122	Negative
CHE61HH	Male	26	Chemunaa	AMA	12th February 2018	Household	0.145	0	1.126	1	0.386	Negative
CHE62HH	Female	67	Chemunaa	AMA	12th February 2018	Household	0.157	0	0.067	0	0.333	Negative
CHE63HH	Female	26	Chemunaa	AMA	12th February 2018	Household	0.281	0	2.55	1	0.113	Negative
CHE64HH	Female	55	Chemunaa	AMA	12th February 2018	Household	0.105	0	0.072	0	0.285	Negative
CHE65HH	Male	46	Chemunaa	AMA	12th February 2018	Household	0.157	0	1.053	1	0.356	Negative
BB1HH	Male	34	Bola Beach	AMA	21st March 2018	Household	0.5	0	OUT	1	0.18	Negative
BB2HH	Male	15	Bola Beach	AMA	21st March 2018	Household	0.377	0	0.062	0	0.113	Negative
BB3HH	Female	33	Bola Beach	AMA	21st March 2018	Household	0.441	0	0.066	0	0.148	Negative
BB4HH	Female	41	Bola Beach	AMA	21st March 2018	Household	0.866	1	0.062	0	0.218	Negative
BB5HH	Male	43	Bola Beach	AMA	21st March 2018	Household	0.538	0	0.07	0	0.096	Negative
BB6HH	Male	12	Bola Beach	AMA	21st March 2018	Household	0.198	0	0.069	0	0.191	Negative
BB7HH	Male	16	Bola Beach	AMA	21st March 2018	Household	0.328	0	0.067	0	0.162	Negative
BB8HH	Male	37	Bola Beach	AMA	21st March 2018	Household	0.641	0	0.067	0	0.26	Negative
BB9HH	Female	45	Bola Beach	AMA	21st March 2018	Household	0.382	0	0.06	0	0.273	Negative
BB10HH	Male	31	Bola Beach	AMA	21st March 2018	Household	0.208	0	0.061	0	0.146	Negative
BB11HH	Male	53	Bola Beach	AMA	21st March 2018	Household	1.032	1	0.084	0	0.242	Negative
BB12HH	Male	36	Bola Beach	AMA	21st March 2018	Household	0.362	0	0.07	0	0.24	Negative
BB13HH	Male	15	Bola Beach	AMA	21st March 2018	Household	0.327	0	0.064	0	0.12	Negative
BB14HH	Male	45	Bola Beach	AMA	21st March 2018	Household	1.226	1	0.058	0	0.141	Negative
BB15HH	Male	41	Bola Beach	AMA	21st March 2018	Household	0.369	0	0.06	0	0.112	Negative
BB16HH	Male	33	Bola Beach	AMA	21st March 2018	Household	0.167	0	0.077	0	0.164	Negative
BB17HH	Male	21	Bola Beach	AMA	21st March 2018	Household	0.241	0	0.062	0	0.135	Negative
BB18HH	Male	17	Bola Beach	AMA	21st March 2018	Household	0.246	0	0.067	0	0.223	Negative
BB19HH	Male	15	Bola Beach	AMA	21st March 2018	Household	0.935	1	0.072	0	0.142	Negative
BB20HH	Male	35	Bola Beach	AMA	21st March 2018	Household	0.471	0	0.068	0	0.145	Negative
BB21HH	Male	23	Bola Beach	AMA	21st March 2018	Household	0.702	1	0.064	0	0.26	Negative
BB22HH	Male	33	Bola Beach	AMA	21st March 2018	Household	0.317	0	0.055	0	0.137	Negative
BB23HH	Male	32	Bola Beach	AMA	21st March 2018	Household	0.407	0	0.062	0	0.279	Negative
BB24HH	Male	40	Bola Beach	AMA	21st March 2018	Household	0.377	0	0.053	0	0.161	Negative
BB25HH	Male	16	Bola Beach	AMA	21st March 2018	Household	0.57	0	0.055	0	0.151	Negative
BB26HH	Female	18	Bola Beach	AMA	21st March 2018	Household	0.436	0	0.071	0	0.138	Negative
BB27HH	Male	27	Bola Beach	AMA	21st March 2018	Household	0.241	0	0.07	0	0.197	Negative
BB28HH	Male	23	Bola Beach	AMA	21st March 2018	Household	0.202	0	0.066	0	0.202	Negative
BB29HH	Male	40	Bola Beach	AMA	21st March 2018	Household	0.244	0	0.091	0	0.31	Negative
BB30HH	Male	32	Bola Beach	AMA	21st March 2018	Household	0.323	0	0.063	0	0.256	Negative
BB31HH	Male	43	Bola Beach	AMA	21st March 2018	Household	0.361	0	0.069	0	0.452	Negative
BB32HH	Male	50	Bola Beach	AMA	21st March 2018	Household	0.134	0	0.082	0	0.53	Negative
BB33HH	Male	27	Bola Beach	AMA	21st March 2018	Household	0.276	0	0.059	0	0.328	Negative
BB34HH	Male	32	Bola Beach	AMA	21st March 2018	Household	0.234	0	1.306	1	0.3	Negative
BB35HH	Male	45	Bola Beach	AMA	21st March 2018	Household	0.295	0	0.068	0	0.488	Negative
BB36HH	Male	42	Bola Beach	AMA	21st March 2018	Household	0.295	0	0.072	0	6.815	Negative
BB1F	Male	53	Bola Beach	AMA	21st March 2018	Farmer	0.185	0	OUT	1
BB2F	Male	30	Bola Beach	AMA	21st March 2018	Farmer	0.205	0	0.066	0
BB3F	Female	45	Bola Beach	AMA	21st March 2018	Farmer	0.112	0	OUT	1
KJ1F	Male	56	Karjano	LADMA	11th February 2018	Farmer	1.23	1	OUT	1	0.16	Negative
KJ2F	Male	43	Karjano	LADMA	11th February 2018	Farmer	0.548	0	0.077	0	0.234	Negative
KJ3F	Male	33	Karjano	LADMA	11th February 2018	Farmer	1.91	1	0.083	0	0.429	Negative
KJ4F	Male	21	Karjano	LADMA	11th February 2018	Farmer	0.735	0	0.101	0	0.24	Negative
KJ5F	Male	19	Karjano	LADMA	11th February 2018	Farmer	0.674	0	0.074	0	0.3	Negative
KJ6F	Male	35	Karjano	LADMA	11th February 2018	Farmer	1.415	1	1.218	1	0.31	Negative
KJ7F	Male	47	Karjano	LADMA	11th February 2018	Farmer	0.61	0	0,067	0	0.726	Negative
KJ8F	Male	36	Karjano	LADMA	11th February 2018	Farmer
KJ9F	Male	44	Karjano	LADMA	11th February 2018	Farmer
PF-01	Male	43	Pig Farm	AMA	27th April 2018	Household	0.163	0	0.057	0	0.294	Negative
PF-02	Male	34	Pig Farm	AMA	27th April 2018	Household	0.114	0	0.463	1	0.352	Negative
PF-03	Female	56	Pig Farm	AMA	27th April 2018	Household	0.554	0	0.087	0	0.219	Negative
PF-04	Female	58	Pig Farm	AMA	27th April 2018	Pork Seller	0.16	0	OUT	1	0.119	Negative
PF-05	Female	58	Pig Farm	AMA	27th April 2018	Pork Seller	0.227	0	0.079	0	0.164	Negative
PF-06	Female	43	Pig Farm	AMA	27th April 2018	Butcher	0.205	0	0.061	0	0.224	Negative
PF-07	Female	35	Pig Farm	AMA	27th April 2018	Pork Seller	0.105	0	0.066	0	0.183	Negative
PF-08	Female	69	Pig Farm	AMA	27th April 2018	Pork Seller	0.162	0	0.066	0	0.241	Negative
PF-09	Female	32	Pig Farm	AMA	27th April 2018	Pork Seller	0.207	0	0.059	0	0.465	Negative
PF-10	Female	41	Pig Farm	AMA	27th April 2018	Pork Seller	0.46	0	0.369	0	0.357	Negative
PF-11	Male	47	Pig Farm	AMA	27th April 2018	Butcher	0.354	0	OUT	1	0.146	Negative
PF-12	Female	52	Pig Farm	AMA	27th April 2018	Pork Seller	0.109	0	0.074	0	0.197	Negative
PF-13	Female	31	Pig Farm	AMA	27th April 2018	Pork Seller	0.133	0	0.063	0	0.389	Negative
PF-14	Female	34	Pig Farm	AMA	27th April 2018	Pork Seller	0.498	0	0.102	0	0.489	Negative
PF-15	Female	54	Pig Farm	AMA	27th April 2018	Pork Seller	0.317	0	0.06	0	0.228	Negative
PF-16	Female	60	Pig Farm	AMA	27th April 2018	Pork Seller	0.264	0	0.32	0	0.387	Negative
PF-17	Male	34	Pig Farm	AMA	27th April 2018	Butcher	0.194	0	0.057	0	0.691	Negative
PF-18	Female	33	Pig Farm	AMA	27th April 2018	Pork Seller	0.132	0	0.062	0	0.32	Negative
PF-19	Male	37	Pig Farm	AMA	27th April 2018	Pork Seller	0.674	0	0.059	0	0.21	Negative
PF-20	Female	44	Pig Farm	AMA	27th April 2018	Pork Seller	0.343	0	OUT	1	0.164	Negative
PF-21	Female	67	Pig Farm	AMA	27th April 2018	Pork Seller	0.099	0	0.072	0	0.19	Negative
PF-22	Female	60	Pig Farm	AMA	27th April 2018	Pork Seller	0.198	0	0.059	0	0.192	Negative
PF-23	Male	42	Pig Farm	AMA	27th April 2018	Butcher	0.205	0	2.924	1	0.346	Negative
PF-24	Male	34	Pig Farm	AMA	27th April 2018	Butcher	0.182	0	0.077	0	0.245	Negative
PF-25	Male	24	Pig Farm	AMA	27th April 2018	Butcher	0.111	0	0.068	0	0.3	Negative
PF-26	Female	30	Pig Farm	AMA	27th April 2018	Pork Seller	0.108	0	0.067	0	0.403	Negative
PF-27	Male	20	Pig Farm	AMA	27th April 2018	Butcher	0.131	0	1.622	1	0.48	Negative
PF-28	Male	41	Pig Farm	AMA	27th April 2018	Household	0.135	0	0.235	0	0.183	Negative
PF-29	Female	51	Pig Farm	AMA	27th April 2018	Pork Seller	0.09	0	2.619	1	0.193	Negative
PF-30	Female	34	Pig Farm	AMA	27th April 2018	Pork Seller	0.102	0	0.067	0	0.16	Negative
PF-31	Female	60	Pig Farm	AMA	27th April 2018	Household	0.188	0	0.148	0	0.428	Negative
PF-32	Female	54	Pig Farm	AMA	27th April 2018	Pork Seller	0.186	0	0.061	0	0.269	Negative
PF-33	Female	54	Pig Farm	AMA	27th April 2018	Pork Seller	0.119	0	0.058	0	0.346	Negative
PF-34	Female	39	Pig Farm	AMA	27th April 2018	Pork Seller	0.134	0	0.551	1	0.319	Negative
PF-35	Female	34	Pig Farm	AMA	27th April 2018	Pork Seller	0.114	0	0.062	0	0.503	Negative
PF-36	Female	38	Pig Farm	AMA	27th April 2018	Household	0.174	0	0.088	0	0.294	Negative
PF-37	Female	28	Pig Farm	AMA	27th April 2018	Pork Seller	0.11	0	OUT	1	0.418	Negative
PF-38	Female	46	Pig Farm	AMA	27th April 2018	Pork Seller	0.082	0	0.456	0	0.194	Negative
PF-39	Female	30	Pig Farm	AMA	27th April 2018	Pork Seller	0.085	0	0.27	0	0.406	Negative
PF-40	Female	21	Pig Farm	AMA	27th April 2018	Pork Seller	0.339	0	0.062	0	0.354	Negative
PF-41	Female	33	Pig Farm	AMA	27th April 2018	Pork Seller	0.127	0	0.067	0	0.31	Negative
PF-42	Female	33	Pig Farm	AMA	27th April 2018	Pork Seller	0.116	0	0.056	0	0.306	Negative
PF-43	Female	45	Pig Farm	AMA	27th April 2018	Pork Seller	0.141	0	OUT	1	0.814	Negative
PF-44	Female	32	Pig Farm	AMA	00:00:00	Pork Seller	1.121	0	0.081	0	0.597	Negative
								Total
					HH
					Farmer
					Butcher
					Retailer
					Total			238

## Sheet: Pigs Greater Accra
LAB. ID	DATE OF COLLECTION	LOCATION	MUNICIPALITY	Production System	TAENIA ODS (CUT-OFFS 1.190, 0.685)	Taenia INTERPRETATION	HEV ODS (CUT-OFF = 0.432)	HEV Interpretation	TRICHINELLA ODS (CUT-OFFS: 3.20, 2.0)	TRICHINELLA INTERPRETATION
GB1 PIG	5th February 2018	Gbawe	Ga South	Confined	0.128	Negative	OUT	Positive	0.076	Negative
GB2 PIG	5th February 2018	Gbawe	Ga South	Confined	0.054	Negative	OUT	Positive	0.127	Negative
GB3 PIG	5th February 2018	Gbawe	Ga South	Confined	0.126	Negative	OUT	Positive	0.126	Negative
GB4 PIG	5th February 2018	Gbawe	Ga South	Confined	0.144	Negative	OUT	Positive	0.13	Negative
GB5 PIG	5th February 2018	Gbawe	Ga South	Confined	0.151	Negative	OUT	Positive	0.077	Negative
GB6 PIG	5th February 2018	Gbawe	Ga South	Confined	0.147	Negative	2.914	Positive	0.071	Negative
PAMBROS 1 PIG	5th February 2018	Pambros	Ga South	Confined	0.151	Negative	0.152	Negative	0.074	Negative
PAMBROS 2 PIG	5th February 2018	Pambros	Ga South	Confined	0.148	Negative	0.425	Negative	0.089	Negative
PAMBROS 3 PIG	5th February 2018	Pambros	Ga South	Confined	0.054	Negative	0.125	Negative	0.1	Negative
PAMBROS 4 PIG	5th February 2018	Pambros	Ga South	Confined	0.102	Negative	0.113	Negative	0.135	Negative
PAMBROS 5 PIG	5th February 2018	Pambros	Ga South	Confined	0.142	Negative	0.121	Negative	0.12	Negative
PAMBROS 6 PIG	5th February 2018	Pambros	Ga South	Confined	0.14	Negative	0.256	Negative	0.087	Negative
PAMBROS 7 PIG	5th February 2018	Pambros	Ga South	Confined	0.153	Negative	0.177	Negative	0.088	Negative
PAMBROS 8 PIG	5th February 2018	Pambros	Ga South	Confined	0.135	Negative	0.671	Positive	0.126	Negative
PAMBROS 9 PIG	5th February 2018	Pambros	Ga South	Confined	0.131	Negative	1.087	Positive	0.111	Negative
PAMBROS 10 PIG	5th February 2018	Pambros	Ga South	Confined	0.113	Negative	0.238	Negative	0.101	Negative
GLEFE 1 PIG	5th February 2018	Glefe	Ga South	Confined	0.133	Negative	0.207	Negative	0.104	Negative
GLEFE 2 PIG	5th February 2018	Glefe	Ga South	Confined	0.17	Negative	0.278	Negative	0.117	Negative
GLEFE 3 PIG	5th February 2018	Glefe	Ga South	Confined	0.127	Negative	0.199	Negative	0.14	Negative
GLEFE 4 PIG	5th February 2018	Glefe	Ga South	Confined	0.173	Negative	0.54	Positive	0.13	Negative
GLEFE 5 PIG	5th February 2018	Glefe	Ga South	Confined	0.159	Negative	0.419	Negative	0.096	Negative
GLEFE 6 PIG	5th February 2018	Glefe	Ga South	Confined	0.119	Negative	0.347	Negative	0.069	Negative
SHIABU 1 PIG	6th February 2018	Shiabu	AMA	Free-ranged	0.149	Negative	2.047	Positive	0.108	Negative
SHIABU 2 PIG	6th February 2018	Shiabu	AMA	Free-ranged	0.108	Negative	OUT	Positive	0.101	Negative
SHIABU 3 PIG	6th February 2018	Shiabu	AMA	Free-ranged	0.075	Negative	OUT	Positive	0.082	Negative
SHIABU 4 PIG	6th February 2018	Shiabu	AMA	Free-ranged	0.057	Negative	OUT	Positive	0.094	Negative
CHEMUNAA 1 PIG	6th February 2018	Chemunaa	AMA	Free-ranged	0.052	Negative	0.493	Positive	0.113	Negative
CHEMUNAA 2 PIG	6th February 2018	Chemunaa	AMA	Free-ranged	0.062	Negative	0.556	Positive	0.086	Negative
CHEMUNAA 3 PIG	6th February 2018	Chemunaa	AMA	Free-ranged	0.069	Negative	OUT	Positive	0.118	Negative
CHEMUNAA 4 PIG	6th February 2018	Chemunaa	AMA	Free-ranged	0.068	Negative	OUT	Positive	0.086	Negative
CHEMUNAA 5 PIG	6th February 2018	Chemunaa	AMA	Free-ranged	0.107	Negative	OUT	Positive	0.115	Negative
CHEMUNAA 6 PIG	6th February 2018	Chemunaa	AMA	Free-ranged	0.103	Negative	0.806	Positive	0.087	Negative
CHEMUNAA 7 PIG	6th February 2018	Chemunaa	AMA	Free-ranged	0.057	Negative	OUT	Positive	0.117	Negative
CHEMUNAA 8 PIG	6th February 2018	Chemunaa	AMA	Free-ranged	0.054	Negative	OUT	Positive	0.123	Negative
CHEMUNAA 9 PIG	6th February 2018	Chemunaa	AMA	Free-ranged	0.052	Negative	OUT	Positive	0.117	Negative
CHEMUNAA 10 PIG	6th February 2018	Chemunaa	AMA	Free-ranged	0.057	Negative	OUT	Positive	0.103	Negative
CHEMUNAA 11 PIG	6th February 2018	Chemunaa	AMA	Free-ranged	0.059	Negative	OUT	Positive	0.067	Negative
CHEMUNAA 12 PIG	6th February 2018	Chemunaa	AMA	Free-ranged	0.062	Negative	OUT	Positive	0.13	Negative
CHEMUNAA 13 PIG	6th February 2018	Chemunaa	AMA	Free-ranged	0.068	Negative	OUT	Positive	0.115	Negative
CHEMUNAA 14 PIG	6th February 2018	Chemunaa	AMA	Free-ranged	0.092	Negative	OUT	Positive	0.066	Negative
CHEMUNAA 15 PIG	6th February 2018	Chemunaa	AMA	Free-ranged	0.056	Negative	OUT	Positive	0.024	Negative
CHEMUNAA 16 PIG	6th February 2018	Chemunaa	AMA	Free-ranged	0.059	Negative	OUT	Positive	0.035	Negative
CHEMUNAA 17 PIG	6th February 2018	Chemunaa	AMA	Free-ranged	0.05	Negative	OUT	Positive	0.102	Negative
CHEMUNAA 18 PIG	6th February 2018	Chemunaa	AMA	Free-ranged	0.052	Negative	OUT	Positive	0.063	Negative
CHEMUNAA 19 PIG	6th February 2018	Chemunaa	AMA	Free-ranged	0.053	Negative	OUT	Positive	0.058	Negative
CHEMUNAA 20 PIG	6th February 2018	Chemunaa	AMA	Free-ranged	0.051	Negative	0.761	Positive	0.045	Negative
CHEMUNAA 21 PIG	6th February 2018	Chemunaa	AMA	Free-ranged	0.064	Negative	OUT	Positive	0.03	Negative
CHEMUNAA 22 PIG	6th February 2018	Chemunaa	AMA	Free-ranged	0.084	Negative	OUT	Positive	0.223	Negative
CHEMUNAA 23 PIG	6th February 2018	Chemunaa	AMA	Free-ranged	0.055	Negative	OUT	Positive	0.032	Negative
CHEMUNAA 24 PIG	6th February 2018	Chemunaa	AMA	Free-ranged	0.053	Negative	OUT	Positive	0.06	Negative
CHEMUNAA 28PIG	6th February 2018	Chemunaa	AMA	Free-ranged	0.051	Negative	OUT	Positive	0.061	Negative
CHEMUNAA 29 PIG	6th February 2018	Chemunaa	AMA	Free-ranged	0.052	Negative	OUT	Positive	0.075	Negative
CHEMUNAA 30 PIG	6th February 2018	Chemunaa	AMA	Free-ranged	0.058	Negative	OUT	Positive	0.087	Negative
BB PIG 1	6th February 2018	Chemunaa	AMA	Free-ranged	0.053	Negative	0.398	Negative	0.054	Negative
BB PIG 2	6th February 2018	Chemunaa	AMA	Free-ranged	0.075	Negative	0.688	Positive	0.061	Negative
BB PIG 3	6th February 2018	Chemunaa	AMA	Free-ranged	0.081	Negative	0.155	Negative	0.093	Negative
BB PIG 4	7th February 2018	Bola Beach	AMA	Free-ranged	0.054	Negative	0.125	Negative	0.087	Negative
BB PIG 5	7th February 2018	Bola Beach	AMA	Free-ranged	0.062	Negative	0.102	Negative	0.085	Negative
BB PIG 6	7th February 2018	Bola Beach	AMA	Free-ranged	0.052	Negative	0.137	Negative	0.035	Negative
BB PIG 7	7th February 2018	Bola Beach	AMA	Free-ranged	0.055	Negative	0.216	Negative	0.079	Negative
BB PIG 8	7th February 2018	Bola Beach	AMA	Free-ranged	0.054	Negative	0.473	Positive	0.115	Negative
BB PIG 9	7th February 2018	Bola Beach	AMA	Free-ranged	0.052	Negative	2.648	Positive	0.109	Negative
BB PIG 10	7th February 2018	Bola Beach	AMA	Free-ranged	0.056	Negative	OUT	Positive	0.225	Negative
CHEMUNAA PIG 31	7th February 2018	Chemunaa	AMA	Free-ranged	0.057	Negative	OUT	Positive	0.055	Negative
CHEMUNAA PIG 32	7th February 2018	Chemunaa	AMA	Free-ranged	0.053	Negative	OUT	Positive	0.132	Negative
CHEMUNAA PIG 33	7th February 2018	Chemunaa	AMA	Free-ranged	0.056	Negative	OUT	Positive	0.096	Negative
CHEMUNAA PIG 34	8th February 2018	Chemunaa	AMA	Free-ranged	0.052	Negative	OUT	Positive	0.054	Negative
CHEMUNAA PIG 35	8th February 2018	Chemunaa	AMA	Free-ranged	0.056	Negative	OUT	Positive	0.122	Negative
CHEMUNAA PIG 36	8th February 2018	Chemunaa	AMA	Free-ranged	0.059	Negative	OUT	Positive	0.101	Negative
CHEMUNAA PIG 37	8th February 2018	Chemunaa	AMA	Free-ranged	0.056	Negative	OUT	Positive	0.189	Negative
CHEMUNAA PIG 38	8th February 2018	Chemunaa	AMA	Free-ranged	0.06	Negative	OUT	Positive	0.141	Negative
CHEMUNAA PIG 39	8th February 2018	Chemunaa	AMA	Free-ranged	0.067	Negative	OUT	Positive	0.047	Negative
SHIABU PIG 5	8th February 2018	Shiabu	AMA	Free-ranged	0.054	Negative	OUT	Positive	0.089	Negative
SHIABU PIG 6	8th February 2018	Shiabu	AMA	Free-ranged	0.064	Negative	OUT	Positive	0.05	Negative
SHIABU PIG 7	8th February 2018	Shiabu	AMA	Free-ranged	0.054	Negative	OUT	Positive	0.052	Negative
SHIABU PIG 8	8th February 2018	Shiabu	AMA	Free-ranged	0.055	Negative	OUT	Positive	0.103	Negative
SHIABU PIG 9	8th February 2018	Shiabu	AMA	Free-ranged	0.059	Negative	OUT	Positive	0.063	Negative
SHIABU PIG 10	8th February 2018	Shiabu	AMA	Free-ranged	0.058	Negative	OUT	Positive	0.104	Negative
SHIABU PIG 11	8th February 2018	Shiabu	AMA	Free-ranged	0.061	Negative	2.49	Positive	0.084	Negative
SHIABU PIG 12	8th February 2018	Shiabu	AMA	Free-ranged	0.064	Negative	OUT	Positive	0.132	Negative
TESHIE PIG 1 F	8th February 2018	Teshie	AMA	Free-ranged	0.061	Negative	OUT	Positive	0.087	Negative
TESHIE PIG 2 F	8th February 2018	Teshie	AMA	Free-ranged	0.108	Negative	OUT	Positive	0.13	Negative
TESHIE PIG 3 F	8th February 2018	Teshie	AMA	Free-ranged	0.089	Negative	OUT	Positive	0.045	Negative
TESHIE PIG 4 F	22nd February 2018	Teshie	LEKMA	Free-ranged	0.107	Negative	OUT	Positive	0.111	Negative
TESHIE PIG 5 F		Teshie	LEKMA	Free-ranged	0.058	Negative	OUT	Positive	0.074	Negative
TESHIE PIG 6 F		Teshie	LEKMA	Free-ranged	0.091	Negative	1.96	Positive	0.047	Negative
TESHIE PIG 7 F		Teshie	LEKMA	Free-ranged	0.105	Negative	2.786	Positive	0.166	Negative
TESHIE PIG 8 F		Teshie	LEKMA	Free-ranged	0.055	Negative	OUT	Positive	0.12	Negative
TESHIE PIG 9 F		Teshie	LEKMA	Free-ranged	0.089	Negative	OUT	Positive	0.055	Negative
TESHIE PIG 10 F		Teshie	LEKMA	Free-ranged	0.059	Negative	OUT	Negative	0.062	Negative
TESHIE PIG 11 F		Teshie	LEKMA	Free-ranged	0.071	Negative	2.622	Positive	0.059	Negative
TESHIE PIG 12 F		Teshie	LEKMA	Free-ranged	0.071	Negative	OUT	Positive	0.146	Negative
TESHIE PIG 13 F		Teshie	LEKMA	Free-ranged	0.054	Negative	OUT	Positive	0.06	Negative
TESHIE PIG 14 F		Teshie	LEKMA	Free-ranged	0.054	Negative	OUT	Positive	0.078	Negative
TESHIE PIG 15 F		Teshie	LEKMA	Free-ranged	0.089	Negative	OUT	Positive	0.068	Negative
TESHIE PIG 16 F		Teshie	LEKMA	Free-ranged	0.095	Negative	OUT	Positive	0.073	Negative
TESHIE PIG 17 F		Teshie	LEKMA	Free-ranged	0.098	Negative	OUT	Positive	0.044	Negative
TESHIE PIG 18 F		Teshie	LEKMA	Free-ranged	0.097	Negative	OUT	Positive	0.065	Negative
TESHIE PIG 19 F		Teshie	LEKMA	Free-ranged	0.102	Negative	OUT	Positive	0.158	Negative
TESHIE PIG 20 C		Teshie	LEKMA	Confined	0.101	Negative	2.151	Positive	0.058	Negative
TESHIE PIG 21 C		Teshie	LEKMA	Confined	0.098	Negative	2.062	Positive	0.054	Negative
TESHIE PIG 22 C		Teshie	LEKMA	Confined	0.101	Negative	OUT	Positive	0.048	Negative

## Sheet: Humans Upper East
LAB ID	SEX	AGE	LOCATION	MUNICIPALITY	DATE OF COLLECTION	Value-Chain Position	TAENIA ODS (CUT-OFFs 0.675)	TAENIA INTERPRETATION	HEV ODS (CUT-OFF =0.456)	HEV INTERPRETATION	TRICHINELLA ODS (CUT-OFFs 0.928)	TRICHINELLAINTERPRETATION
BLG 1 H	Male	27	Bolgatanga	Bolgatanga	25th August 2018	Household	0.112	Negative	0.318	Negative	0.154	Negative
BLG 2 H	Male	22	Bolgatanga	Bolgatanga	25th August 2018	Butcher	0.025	Negative	0.064	Negative	0.16	Negative
BLG 3 H	Male	35	Bolgatanga	Bolgatanga	25th August 2018	Farmer	0.184	Negative	0.094	Negative	0.259	Negative
BLG 4 H	Male	38	Bolgatanga	Bolgatanga	25th August 2018	Farmer	0.205	Negative	0.403	Negative	0.165	Negative
BLG 5 H	Male	25	Bolgatanga	Bolgatanga	25th August 2018	Butcher	0.102	Negative	1.072	Positive	0.147	Negative
BLG 6 H	Male	26	Bolgatanga	Bolgatanga	25th August 2018	Farmer	0.302	Negative	OUT	Positive	0.119	Negative
BLG 7 H	Male	22	Bolgatanga	Bolgatanga	25th August 2018	Household	0.542	Negative	0.525	Positive	0.139	Negative
BLG 8 H	Male	33	Bolgatanga	Bolgatanga	25th August 2018	Household	0.241	Negative	2.665	Positive	0.099	Negative
BLG 9 H	Male	32	Bolgatanga	Bolgatanga	25th August 2018	Household	0.402	Negative	OUT	Positive	0.131	Negative
BLG 10 H	Male	37	Bolgatanga	Bolgatanga	25th August 2018	Household	0.052	Negative	0.147	Negative	0.099	Negative
BLG 11 H	Male	43	Bolgatanga	Bolgatanga	25th August 2018	Farmer	0.329	Negative	0.103	Negative	0.154	Negative
BLG 12 H	Female	75	Bolgatanga	Bolgatanga	25th August 2018	Household	0.195	Negative	OUT	Positive	0.286	Negative
BLG 13 H	Male	54	Bolgatanga	Bolgatanga	25th August 2018	Household	0.185	Negative	2.153	Positive	0.129	Negative
BLG 14 H	Male	17	Bolgatanga	Bolgatanga	25th August 2018	Household	0.189	Negative	OUT	Positive	0.139	Negative
BLG 15 H	Male	23	Bolgatanga	Bolgatanga	25th August 2018	Household	0.394	Negative	OUT	Positive	0.154	Negative
BLG 16 H	Female	79	Bolgatanga	Bolgatanga	25th August 2018	Household	0.329	Negative	0.054	Negative	0.176	Negative
BLG 17 H	Male	32	Bolgatanga	Bolgatanga	25th August 2018	Farmer	0.295	Negative	OUT	Positive	0.181	Negative
BLG 18 H	Male	30	Bolgatanga	Bolgatanga	25th August 2018	Farmer	0.565	Negative	1.467	Positive	0.275	Negative
BLG 19 H	Male	30	Bolgatanga	Bolgatanga	25th August 2018	Household	0.121	Negative	2.416	Positive	0.109	Negative
BLG 20 H	Female	60	Bolgatanga	Bolgatanga	25th August 2018	Household	0.541	Negative	OUT	Positive	1.358	Negative
BLG 21 H	Male	32	Bolgatanga	Bolgatanga	25th August 2018	Household	0.312	Negative	0.456	Positive	0.119	Negative
BLG 22 H	Male	19	Bolgatanga	Bolgatanga	25th August 2018	Farmer	0.191	Negative	0.048	Negative	0.293	Negative
BLG 23 H	Male	18	Bolgatanga	Bolgatanga	25th August 2018	Household	0.121	Negative	0.045	Negative	0.113	Negative
BLG 24 H	Male	29	Bolgatanga	Bolgatanga	25th August 2018	Household	0.887	Positive	0.522	Positive	0.142	Negative
BLG 25 H	Male	29	Bolgatanga	Bolgatanga	25th August 2018	Household	0.321	Negative	2.397	Positive	0.196	Negative
BLG 26 H	Male	41	Bolgatanga	Bolgatanga	25th August 2018	Household	0.303	Negative	1.272	Positive	0.125	Negative
BLG 27 H	Male	30	Bolgatanga	Bolgatanga	25th August 2018	Household	0.331	Negative	0.083	Negative	0.176	Negative
BLG 28 H	Female	80	Bolgatanga	Bolgatanga	25th August 2018	Household	0.141	Negative	0.172	Negative	0.108	Negative
BLG 29 H	Male	51	Bolgatanga	Bolgatanga	25th August 2018	Farmer	1.069	Positive	0.269	Negative	0.186	Negative
BLG 30 H	Male	20	Bolgatanga	Bolgatanga	25th August 2018	Farmer	0.567	Negative	OUT	Positive	0.147	Negative
ZB 1	Female	60	Zebilla	Bawku West	26th August 2018	Farmer	0.042	Negative	OUT	Positive	0.217	Negative
ZB 2	Female	25	Zebilla	Bawku West	26th August 2018	Farmer	0.543	Negative	0.205	Negative	0.102	Negative
ZB 3	Female	70	Zebilla	Bawku West	26th August 2018	Farmer	0.565	Negative	OUT	Positive	0.205	Negative
ZB 4	Female	65	Zebilla	Bawku West	26th August 2018	Farmer	0.331	Negative	0.048	Negative	0.094	Negative
ZB 5	Female	65	Zebilla	Bawku West	26th August 2018	Farmer	0.295	Negative	0.051	Negative	0.088	Negative
ZB 6	Male	33	Zebilla	Bawku West	26th August 2018	Farmer	0.06	Negative	0.056	Negative	0.085	Negative
ZB 7	Male	22	Zebilla	Bawku West	26th August 2018	Farmer	0.245	Negative	0.081	Negative	0.102	Negative
ZB 8	Male	33	Zebilla	Bawku West	26th August 2018	Farmer	0.065	Negative	0.159	Negative	0.217	Negative
ZB 9	Male	14	Zebilla	Bawku West	26th August 2018	Household	0.465	Negative	0.387	Negative	0.159	Negative
ZB 10	Male	10	Zebilla	Bawku West	26th August 2018	Farmer	0.095	Negative	0.124	Negative	0.133	Negative
ZB 11	Male	55	Zebilla	Bawku West	26th August 2018	Farmer	0.394	Negative	0.31	Negative	0.153	Negative
ZB 12	Male	17	Zebilla	Bawku West	26th August 2018	Farmer	0.212	Negative	0.043	Negative	0.102	Negative
ZB 13	Female	33	Zebilla	Bawku West	26th August 2018	Pork seller	0.543	Negative	0.049	Negative	0.119	Negative
ZB 14	Female	75	Zebilla	Bawku West	26th August 2018	Farmer	0.09	Negative	1.363	Positive	0.117	Negative
ZB 15	Female	67	Zebilla	Bawku West	26th August 2018	Farmer	0.121	Negative	OUT	Positive	0.106	Negative
ZB 16	Female	42	Zebilla	Bawku West	26th August 2018	Farmer	0.188	Negative	0.571	Positive	0.138	Negative
ZB 17	Male	32	Zebilla	Bawku West	26th August 2018	Farmer	0.04	Negative	OUT	Positive	0.099	Negative
ZB 18	Female	70	Zebilla	Bawku West	26th August 2018	Farmer	0.052	Negative	OUT	Positive	0.224	Negative
ZB 19	Female	85	Zebilla	Bawku West	26th August 2018	Farmer	0.565	Negative	OUT	Positive	0.141	Negative
ZB 20	Female	45	Zebilla	Bawku West	26th August 2018	Household	0.321	Negative	0.119	Negative	0.102	Negative
ZB 21	Female	65	Zebilla	Bawku West	26th August 2018	Household	0.121	Negative	1.917	Positive	0.309	Negative
ZB 22	Male	22	Zebilla	Bawku West	26th August 2018	Household	0.435	Negative	0.09	Negative	0.085	Negative
ZB 23	Male	29	Zebilla	Bawku West	26th August 2018	Butcher	0.265	Negative	0.492	Positive	0.167	Negative
ZB 24	Male	32	Zebilla	Bawku West	26th August 2018	Farmer	0.191	Negative	0.717	Positive	0.134	Negative
ZB 25	Female	65	Zebilla	Bawku West	26th August 2018	Farmer	0.33	Negative	OUT	Positive	0.315	Negative
ZB 26	Male	14	Zebilla	Bawku West	26th August 2018	Household	0.35	Negative	0.219	Negative	0.114	Negative
ZB 27	Female	28	Zebilla	Bawku West	26th August 2018	Household	0.271	Negative	1.717	Positive	0.276	Negative
ZB 28	Female	43	Zebilla	Bawku West	26th August 2018	Household	0.08	Negative	1.548	Positive	0.129	Negative
ZB 29	Female	25	Zebilla	Bawku West	26th August 2018	Household	0.482	Negative	2.712	Positive	0.111	Negative
ZB 30	Female	42	Zebilla	Bawku West	26th August 2018	Farmer	0.075	Negative	OUT	Positive	0.086	Negative
ZB 31	Female	56	Zebilla	Bawku West	26th August 2018	Farmer	0.425	Negative	1.565	Positive	0.727	Negative
NV 1	Male	46	Navrongo	Kasena-Nankana East	27th August 2018	Butcher	0.53	Negative	1.047	Positive	0.24	Negative
NV 2	Male	37	Navrongo	Kasena-Nankana East	27th August 2018	Butcher	0.07	Negative	0.416	Negative	0.118	Negative
NV 3	Male	43	Navrongo	Kasena-Nankana East	27th August 2018	Farmer	0.285	Negative	OUT	Positive	0.207	Negative
NV 4	Male	42	Navrongo	Kasena-Nankana East	27th August 2018	Butcher	0.191	Negative	0.342	Negative	0.12	Negative
NV 5	Male	58	Navrongo	Kasena-Nankana East	27th August 2018	Household	0.234	Negative	0.671	Positive	0.214	Negative
NV 6	Male	45	Navrongo	Kasena-Nankana East	27th August 2018	Household	0.421	Negative	0.45	Negative	0.132	Negative
NV 7	Male	39	Navrongo	Kasena-Nankana East	27th August 2018	Household	0.05	Negative	0.367	Negative	0.145	Negative
NV 8	Male	50	Navrongo	Kasena-Nankana East	27th August 2018	Farmer	0.23	Negative	1.22	Positive	0.138	Negative
NV 9	Male	39	Navrongo	Kasena-Nankana East	27th August 2018	Household	0.45	Negative	OUT	Positive	0.137	Negative
NV 10	Male	49	Navrongo	Kasena-Nankana East	27th August 2018	Household	0.525	Negative	OUT	Positive	0.142	Negative
NV 11	Male	56	Navrongo	Kasena-Nankana East	27th August 2018	Household	0.42	Negative	0.44	Negative	0.117	Negative
NV 12	Male	34	Navrongo	Kasena-Nankana East	27th August 2018	Household	0.565	Negative	0.196	Negative	0.107	Negative
NV 13	Male	37	Navrongo	Kasena-Nankana East	27th August 2018	Household	0.105	Negative	0.209	Negative	0.148	Negative
NV 14	Male	39	Navrongo	Kasena-Nankana East	27th August 2018	Household	0.285	Negative	1.174	Positive	0.096	Negative
NV 15	Male	46	Navrongo	Kasena-Nankana East	27th August 2018	Farmer	0.06	Negative	OUT	Positive	0.105	Negative
NV 16	Male	39	Navrongo	Kasena-Nankana East	27th August 2018	Farmer	0.24	Negative	0.175	Negative	0.309	Negative
NV 17	Male	42	Navrongo	Kasena-Nankana East	27th August 2018	Farmer	0.45	Negative	OUT	Positive	0.662	Negative
NV 18	Female	39	Navrongo	Kasena-Nankana East	27th August 2018	Farmer	0.05	Negative	OUT	Positive	0.361	Negative
NV 19	Male	25	Navrongo	Kasena-Nankana East	27th August 2018	Pork seller	0.21	Negative	0.233	Negative	0.139	Negative
NV 20	Male	57	Navrongo	Kasena-Nankana East	27th August 2018	Pork seller	0.106	Negative	0.476	Positive	0.11	Negative
NV 21	Male	29	Navrongo	Kasena-Nankana East	27th August 2018	Pork seller	0.032	Negative	1.295	Positive	0.122	Negative
NV 22	Male	30	Navrongo	Kasena-Nankana East	27th August 2018	Pork seller	0.245	Negative	0.177	Negative	0.117	Negative
NV 23	Male	16	Navrongo	Kasena-Nankana East	27th August 2018	Pork seller	0.545	Negative	0.184	Negative	0.093	Negative

## Sheet: Pigs Upper East
LAB. ID	DATE OF COLLECTION	LOCATION	TAENIA ODS (CUT-OFFS 0.719, 0.516)	TAENIA INTERPRETATION	HEV ODS (CUT-OFF = 0.275, 0.276)	HEV INTERPRETATION	TRICHINELLA ODS (CUT-OFF = 3.116)	TRICHINELLA INTERPRETATION
GBN 1	2nd November 2018	Gbawe	0.99	Positive	1.472	Positive	0.194	Negative
GBN 2	2nd November 2018	Gbawe	0.993	Positive	1.075	Positive	0.182	Negative
GBN 3	2nd November 2018	Gbawe	0.489	Negative	3.69	Positive	0.209	Negative
GBN 4	2nd November 2018	Gbawe	1.538	Positive	3.734	Positive	0.352	Negative
GBN 5	2nd November 2018	Gbawe	0.932	Positive	1.186	Positive	0.135	Negative
GBN 6	2nd November 2018	Gbawe	0.532	Negative	3.688	Positive	0.613	Positive
GBN 7	2nd November 2018	Gbawe	0.571	Negative	3.712	Positive	0.128	Negative
GBN 8	2nd November 2018	Gbawe	1.481	Positive	1.073	Positive	1.009	Positive
GBN 9	2nd November 2018	Gbawe	0.91	Positive	3.696	Positive	0.501	Positive
GBN 10	2nd November 2018	Gbawe	0.794	Positive	3.695	Positive	0.126	Negative
GBN 11	12th November 2018	Gbawe	0.159	Negative	3.77	Positive	0.117	Negative
GBN 12	12th November 2018	Gbawe	0.757	Equivocal	3.735	Positive	0.223	Negative
GBN 13	12th November 2018	Gbawe	0.735	Equivocal	3.741	Positive	0.197	Negative
GBN 14	12th November 2018	Gbawe	1.141	Positive	1.057	Positive	0.13	Negative
GBN 15	12th November 2018	Gbawe	0.091	Negative	3.69	Positive	1.367	Positive
GBN 16	12th November 2018	Gbawe	1.131	Positive	3.651	Positive	0.204	Negative
GBN 17	12th November 2018	Gbawe	0.511	Negative	1.573	Positive	0.128	Negative
GBN 18	12th November 2018	Gbawe	1.026	Positive	3.642	Positive	1.157	Positive
GBN 19	12th November 2018	Gbawe	0.574	Negative	3.663	Positive	0.21	Negative
GBN 20	27th November 2018	Gbawe	1.19	Positive	3.727	Positive	0.143	Negative
GBB 1	27th November 2018	Gbawe	0.976	Positive	0.923	Positive	0.173	Negative
GBB 2	27th November 2018	Gbawe	0.378	Negative	1.177	Positive	0.123	Negative
GBB 3	27th November 2018	Gbawe	1.712	Positive	3.747	Positive	0.199	Negative
GBB 4	27th November 2018	Gbawe	1.412	Positive	3.695	Positive	0.502	Positive
GBB 5	27th November 2018	Gbawe	0.715	Equivocal	3.558	Positive	1.45	Positive
GBB 6	27th November 2018	Gbawe	0.457	Negative	2.572	Positive	0.176	Negative
GBB 7	27th November 2018	Gbawe	1.423	Positive	3.687	Positive	0.256	Negative
GBB 8	27th November 2018	Gbawe	1.332	Positive	3.738	Positive	0.085	Negative
GBB 9	27th November 2018	Gbawe	0.954	Positive	3.682	Positive	0.269	Negative
GBB 10	27th November 2018	Gbawe	1.411	Positive	3.716	Positive	0.326	Negative
GBB 11	27th November 2018	Gbawe	1.519	Positive	3.698	Positive	0.94	Positive
GBB 12	27th November 2018	Gbawe	0.769	Equivocal	3.758	Positive	0.573	Positive
GBB 13	27th November 2018	Gbawe	0.734	Equivocal	2.233	Positive	0.139	Negative
GBB 14	27th November 2018	Gbawe	1.193	Equivocal	1.383	Positive	0.164	Negative
GBB 15	27th November 2018	Gbawe	1.251	Positive	3.784	Positive	0.128	Negative
GBB 16	3rd December 2018	Gbawe	0.977	Positive	3.712	Positive	0.151	Negative
GBB 17	3rd December 2018	Gbawe	1.085	Positive	3.743	Positive	0.142	Negative
GBB 18	3rd December 2018	Gbawe	0.779	Equivocal	3.631	Positive	0.179	Negative
GBB 19	3rd December 2018	Gbawe	1.027	Positive	3.753	Positive	0.144	Negative
GBB 20	3rd December 2018	Gbawe	0.695	Equivocal	3.688	Positive	0.269	Negative
GBB 21	3rd December 2018	Gbawe	0.463	Negative	3.57	Positive	0.178	Negative
GBB 22	3rd December 2018	Gbawe	0.562	Negative	3.779	Positive	0.236	Negative
GBB 23	3rd December 2018	Gbawe	0.518	Negative	3.81	Positive	0.105	Negative
GBB 24	3rd December 2018	Gbawe	0.673	Equivocal	3.403	Positive	0.175	Negative
GBB 25	3rd December 2018	Gbawe	0.849	Positive	1.845	Positive	0.142	Negative
GBB 26	3rd December 2018	Gbawe	0.292	Negative	3.791	Positive	0.141	Negative
GBB 27	11th December 2018	Gbawe	0.652	Equivocal	3.119	Positive	0.144	Negative
GBB 28	11th December 2018	Gbawe	0.718	Equivocal	3.782	Positive	0.19	Negative
GBB 29	11th December 2018	Gbawe	0.429	Negative	3.693	Positive	0.151	Negative
GBB 30	11th December 2018	Gbawe	0.726	Equivocal	3.751	Positive	0.15	Negative
GBB 31	11th December 2018	Gbawe	0.611	Negative	3.79	Positive	0.104	Negative
GBN 21	11th December 2018	Gbawe	0.439	Negative	3.743	Positive	0.078	Negative
GBN 22	11th December 2018	Gbawe	0.188	Negative	3.771	Positive	0.071	Negative
GBN 23	11th December 2018	Gbawe	0.404	Negative	3.804	Positive	0.14	Negative
GBN 24	11th December 2018	Gbawe	0.449	Negative	3.754	Positive	0.088	Negative
GBN 25	11th December 2018	Gbawe	0.222	Negative	3.775	Positive	0.102	Negative
GBN 26	11th December 2018	Gbawe	0.73	Equivocal	3.712	Positive	0.123	Negative
GBN 27	11th December 2018	Gbawe	0.361	Negative	3.788	Positive	0.128	Negative
GBN 28	11th December 2018	Gbawe	0.154	Negative	1.746	Positive	0.138	Negative
GBN 29	11th December 2018	Gbawe	0.632	Negative	1.769	Positive	0.082	Negative
GBN 30	20th December 2018	Gbawe	0.386	Negative	3.69	Positive	0.146	Negative
GBB 32	20th December 2018	Gbawe	0.084	Negative	3.782	Positive	0.279	Negative
GBB 33	20th December 2018	Gbawe	0.524	Negative	0.147	Negative	0.144	Negative
GBB 34	20th December 2018	Gbawe	0.679	Equivocal	3.759	Positive	0.103	Negative
GBB 35	20th December 2018	Gbawe	0.35	Negative	3.769	Positive	0.108	Negative
GBB 36	20th December 2018	Gbawe	0.691	Equivocal	0.072	Negative	0.087	Negative
GBB 37	20th December 2018	Gbawe	0.089	Negative	3.393	Positive	0.157	Negative
GBB 38	20th December 2018	Gbawe	0.36	Negative	3.606	Positive	0.249	Negative
GBB 39	20th December 2018	Gbawe	0.374	Negative	0.084	Negative	0.305	Negative
GBB 40	20th December 2018	Gbawe	0.512	Negative	0.062	Negative	0.11	Negative
GBB 41	20th December 2018	Gbawe	0.917	Positive	3.782	Positive	0.117	Negative
GBB 42	22nd December 2018	Gbawe	0.659	Equivocal	3.68	Positive	0.111	Negative
GBB 43	22nd December 2018	Gbawe	0.618	Negative	3.678	Positive	0.125	Negative
GBB 44	22nd December 2018	Gbawe	0.305	Negative	3.722	Positive	0.075	Negative
GBB 45	22nd December 2018	Gbawe	0.352	Negative	3.692	Positive	0.122	Negative
GBB 46	22nd December 2018	Gbawe	0.394	Negative	3.737	Positive	0.075	Negative
GBB 47	22nd December 2018	Gbawe	0.603	Negative	3.744	Positive	0.086	Negative
GBB 48	22nd December 2018	Gbawe	0.342	Negative	3.788	Positive	0.085	Negative
GBB 49	22nd December 2018	Gbawe	0.712	Equivocal	3.604	Positive	0.096	Negative
GBB 50	22nd December 2018	Gbawe	0.319	Negative	3.749	Positive	0.061	Negative
GBB 51	22nd December 2018	Gbawe	0.4	Negative	0.149	Negative	0.348	Negative
GBB 52	22nd December 2018	Gbawe	0.34	Negative	0.132	Negative	0.203	Negative
GBB 53	22nd December 2018	Gbawe	0.947	Positive	0.154	Negative	0.114	Negative
GBB 54	22nd December 2018	Gbawe	0.45	Negative	3.772	Positive	0.184	Negative
GBB 55	22nd December 2018	Gbawe	0.861	Positive	0.109	Negative	0.146	Negative
GBB 56	22nd December 2018	Gbawe	1.109	Positive	0.076	Negative	0.071	Negative
GBB 57	22nd December 2018	Gbawe	1.037	Positive	3.698	Positive	0.132	Negative
GBB 58	22nd December 2018	Gbawe	0.531	Negative	3.782	Positive	0.074	Negative
GBB 59	22nd December 2018	Gbawe	0.731	Positive	3.636	Positive	0.593	Positive
GBB 60	22nd December 2018	Gbawe	0.295	Negative	1.283	Positive	0.071	Negative
GBB 61	22nd December 2018	Gbawe	0.514	Equivocal	2.468	Positive	0.12	Negative
BOLGA PIG 1	25th August 2018	Bolgatanga	0.418	Negative	3.674	Positive	0.126	Negative
BOLGA PIG 2	25th August 2018	Bolgatanga	0.776	Positive	3.6	Positive	0.204	Negative
BOLGA PIG 3	25th August 2018	Bolgatanga	1.025	Positive	3.776	Positive	0.126	Negative
BOLGA PIG 4	25th August 2018	Bolgatanga	0.617	Positive	3.628	Positive	0.103	Negative
BOLGA PIG 5	25th August 2018	Bolgatanga	0.676	Positive	0.074	Negative	0.187	Negative
BOLGA PIG 6	25th August 2018	Bolgatanga	1.037	Positive	1.57	Positive	0.085	Negative
BOLGA PIG 7	25th August 2018	Bolgatanga	0.9444	Positive	3.673	Positive	0.431	Negative
BOLGA PIG 8	25th August 2018	Bolgatanga	1.277	Positive	1.089	Positive	0.183	Negative
BOLGA PIG 9	25th August 2018	Bolgatanga	1.456	Positive	3.707	Positive	0.136	Negative
BOLGA PIG 10	25th August 2018	Bolgatanga	0.66	Positive	1.24	Positive	0.132	Negative
NAV PIG 1	25th August 2018	Navrongo	0.281	Negative	3.545	Positive	0.152	Negative
NAV PIG 2	25th August 2018	Navrongo	1.238	Positive	1.939	Positive	0.176	Negative
NAV PIG 3	25th August 2018	Navrongo	0.96	Positive	3.771	Positive	0.729	Negative
ZEBILLA PIG 2	26th August 2018	Zebilla	0.736	Positive	3.63	Positive	0.089	Negative
ZEBILLA PIG 3	26th August 2018	Zebilla	0.486	Equivocal	0.088	Negative	0.266	Negative
ZEBILLA PIG 4	26th August 2018	Zebilla	0.847	Positive	3.578	Positive	0.104	Negative
ZEBILLA PIG 5	26th August 2018	Zebilla	0.427	Negative	3.609	Positive	0.27	Negative
ZEBILLA PIG 6	26th August 2018	Zebilla	1.297	Positive	3.569	Positive	0.111	Negative
ZEBILLA PIG 7	26th August 2018	Zebilla	0.69	Positive	1.589	Positive	0.37	Negative
ZEBILLA PIG 8	26th August 2018	Zebilla	0.828	Positive	0.361	Positive	0.153	Negative
ZEBILLA PIG 9	26th August 2018	Zebilla	0.732	Positive	3.621	Positive	0.352	Negative
ZEBILLA PIG 10	26th August 2018	Zebilla	0.625	Positive	0.281	Positive	0.204	Negative
GB PIG 1	17th August 2018	Gbawe	1.264	Positive	3.73	Positive	0.272	Negative
GB PIG 2	17th August 2018	Gbawe	0.317	Negative	0.079	Negative	0.091	Negative
GB PIG 3	17th August 2018	Gbawe	0.435	Negative	0.108	Negative	0.078	Negative
GB PIG 4	17th August 2018	Gbawe	0.542	Equivocal	0.121	Negative	0.122	Negative
GB PIG 5	17th August 2018	Gbawe	0.61	Positive	0.085	Negative	0.127	Negative
GB PIG 6	17th August 2018	Gbawe	0.562	Equivocal	3.735	Positive	0.14	Negative
GB PIG 7	17th August 2018	Gbawe	1.006	Positive	2.332	Positive	0.108	Negative
GB PIG 8	20th August 2018	Gbawe	0.282	Negative	0.076	Negative	0.125	Negative
GB PIG 9	20th August 2018	Gbawe	0.939	Positive	0.074	Negative	0.202	Negative
GB PIG 10	20th August 2018	Gbawe	0.46	Negative	3.783	Positive	0.104	Negative
GB PIG 11	20th August 2018	Gbawe	1.251	Positive	3.729	Positive	0.114	Negative
GB PIG 12	20th August 2018	Gbawe	0.478	Equivocal	3.862	Positive	0.103	Negative
GB PIG 13	20th August 2018	Gbawe	0.515	Equivocal	3.898	Positive	0.146	Negative
GB PIG 14	20th August 2018	Gbawe	1.179	Positive	3.92	Positive	0.107	Negative
GB PIG 15	20th August 2018	Gbawe	0.803	Positive	3.801	Positive	0.06	Negative
GB PIG 16	20th August 2018	Gbawe	0.888	Positive	3.69	Positive	0.114	Negative
GB PIG 17	20th August 2018	Gbawe	0.355	Negative	3.696	Positive	0.074	Negative
GB PIG 18	20th August 2018	Gbawe	0.609	Positive	3.645	Positive	0.164	Negative
GB PIG 19	20th August 2018	Gbawe	0.548	Equivocal	3.751	Positive	0.566	Positive
GB PIG 20	20th August 2018	Gbawe	0.527	Equivocal	3.805	Positive	0.414	Negative
GB PIG 21	20th August 2018	Gbawe	0.779	Positive	3.731	Positive	0.216	Negative
GB PIG 22	4th September 2018	Gbawe	0.93	Positive	3.841	Positive	0.187	Negative
GB PIG 23	4th September 2018	Gbawe	1.273	Positive	3.674	Positive	0.123	Negative
GB PIG 24	4th September 2018	Gbawe	0.295	Negative	3.737	Positive	0.133	Negative
GB PIG 25	4th September 2018	Gbawe	0.355	Negative	3.64	Positive	0.119	Negative
GB PIG 26	4th September 2018	Gbawe	0.313	Negative	3.741	Positive	0.109	Negative
GB PIG 27	4th September 2018	Gbawe	1.114	Positive	3.673	Positive	0.008	Negative
GB PIG 28	4th September 2018	Gbawe	0.084	Negative	3.73	Positive	0.111	Negative
GB PIG 29	4th September 2018	Gbawe	0.085	Negative	3.77	Positive	0.073	Negative
GB PIG 30	4th September 2018	Gbawe	0.087	Negative	3.684	Positive	0.067	Negative
